# Supplementary material for: Parameter set for computer-assisted texture analysis of fetal brain
Source: BMC Res Notes. 2016 Nov 25;9:496. doi: 10.1186/s13104-016-2300-3 (PMC5124296; doi:10.1186/s13104-016-2300-3)
Supplement: Supplementary file 1 — Additional file 1: Dataset 1. Figure 8 data: stored bits in 1.5/3 T DICOM/BMP, measured with MaZda version 5. [file 13104_2016_2300_MOESM1_ESM.zip]

Archive with 2 entries (2 files):
- dataset 1_Parameter set for Computer-Assisted Texture Analysis of Fetal Brain.pdf
- dataset 1_Parameter set for Computer-Assisted Texture Analysis of Fetal Brain-1.pdf
