# Supplementary material for: Parameter set for computer-assisted texture analysis of fetal brain
Source: BMC Res Notes. 2016 Nov 25;9:496. doi: 10.1186/s13104-016-2300-3 (PMC5124296; doi:10.1186/s13104-016-2300-3)
Supplement: Supplementary file 2 — Additional file 2: Dataset 2. Effects of pull-down conversion: 12/16-bits grayscale DICOM to 8-bit BMP (RGB-24). [file 13104_2016_2300_MOESM2_ESM.zip]

Archive with 1 entries (1 files):
- dataset 2_Parameter set for Computer-Assisted Texture Analysis of Fetal Brain.pdf
