# Supplementary material for: Parameter set for computer-assisted texture analysis of fetal brain
Source: BMC Res Notes. 2016 Nov 25;9:496. doi: 10.1186/s13104-016-2300-3 (PMC5124296; doi:10.1186/s13104-016-2300-3)
Supplement: Supplementary file 3 — Additional file 3: Dataset 3. Raw texture analysis/Fisher coefficient: ➤ appendix 1, ➤ appendix 2, ➤ appendix 3. [file 13104_2016_2300_MOESM3_ESM.zip]

Archive with 4 entries (4 files):
- dataset 3_appendix1_Parameter set for Computer-Assisted Texture Analysis of Fetal Brain.pdf
- dataset 3_appendix2_Parameter set for Computer-Assisted Texture Analysis of Fetal Brain.pdf.pdf
- dataset 3_appendix3_Parameter set for Computer-Assisted Texture Analysis of Fetal Brain.pdf.pdf
- dataset 3_Parameter set for Computer-Assisted Texture Analysis of Fetal Brain.pdf
