# Supplementary material for: Parameter set for computer-assisted texture analysis of fetal brain
Source: BMC Res Notes. 2016 Nov 25;9:496. doi: 10.1186/s13104-016-2300-3 (PMC5124296; doi:10.1186/s13104-016-2300-3)
Supplement: Supplementary file 4 — Additional file 4: Dataset 4. Data for supplemental trial runs: 36 × 1.5 T; 36 × 3 T; group 1: 20–28 weeks; group 2: 29–40 weeks. [file 13104_2016_2300_MOESM4_ESM.zip]

Archive with 1 entries (1 files):
- dataset 4_Parameter set for Computer-Assisted Texture Analysis of Fetal Brain.pdf
