# Supplementary material for: Parameter set for computer-assisted texture analysis of fetal brain
Source: BMC Res Notes. 2016 Nov 25;9:496. doi: 10.1186/s13104-016-2300-3 (PMC5124296; doi:10.1186/s13104-016-2300-3)
Supplement: Supplementary file 5 — Additional file 5. MaZda Package v5 RC HG (release candidate: Hugues Gentillon): this pre-release (beta) version contains: 1) MaZda version 5 for achromatic and chromatic image analysis, 3D editing, feature extraction & selection, geometrical features for ROIs; 2) B11 version 3.3 for feature clustering, image segmentation, unsupervised & supervised classification. [file 13104_2016_2300_MOESM5_ESM.zip]

Archive with 3 entries (3 files):
- MaZda_Package_v5_RC_HG/0.READ ME.txt
- MaZda_Package_v5_RC_HG/1.b11.zip
- MaZda_Package_v5_RC_HG/2.MaZda 5.zip
