# Supplementary material for: Parameter set for computer-assisted texture analysis of fetal brain
Source: BMC Res Notes. 2016 Nov 25;9:496. doi: 10.1186/s13104-016-2300-3 (PMC5124296; doi:10.1186/s13104-016-2300-3)
Supplement: Supplementary file 5 — Additional file 5. MaZda Package v5 RC HG (release candidate: Hugues Gentillon): this pre-release (beta) version contains: 1) MaZda version 5 for achromatic and chromatic image analysis, 3D editing, feature extraction & selection, geometrical features for ROIs; 2) B11 version 3.3 for feature clustering, image segmentation, unsupervised & supervised classification. [file 13104_2016_2300_MOESM5_ESM.zip › MaZda_Package_v5_RC_HG/0.READ ME.txt]

MaZda Package v5 RC HG (release candidate: Hugues Gentillon): this pre-release (beta) version contains: 1) MaZda  version 5 for achromatic and chromatic image analysis, 3D editing, feature extraction & selection, geometrical features for ROIs; 2) B11 version 3.3 for feature clustering, image segmentation, unsupervised & supervised classification. 
------------------------------------------------------------------------

If you use version MaZda Package v5 RC HG to publish any results, please cite the following papers:


Gentillon, H. (2016). Artificial Systems Can Complement Human Vision in Medical Imaging. IJSBAR, 25(3), 259-271.


P. Szczypinski, M. Strzelecki, A Materka, A. Klepaczko, MaZda - A software package for image texture analysis, Computer Methods and Programs in Biomedicine, 94(1), 2009, pp 66-76


P. Szczypinski, M. Strzelecki, A. Materka, MaZda - a Software for Texture Analysis, Proc. of ISITC 2007, November 23-23, 2007, Republic of Korea, pp. 245-249


Please also acknowledge the custom software developer-programmer Slawomir Skonieczka (affiliation: Department of Medical Electronics, Institute of Electronics, The Faculty of Electrical, Electronic, Computer and Control Engineering, Technical University of Lodz, Poland).

-------------------------------------------------------------------------


MaZda 5 | Copyright (C) 1998 - 2016
Piotr M. Szczypinski and Technical University of Lodz, Institute of Electronics
